# Supplementary material for: A new synonym of a species of Stachyotropha Stål, 1871, a genus of Asian Stenopodainae (Hemiptera, Heteroptera, Reduviidae)
Source: Biodivers Data J. 2023 Apr 11;11:e102977. doi: 10.3897/BDJ.11.e102977 (PMC10848849; doi:10.3897/BDJ.11.e102977)
Supplement: XML Treatment for Stachyotropha [file BDJ.11.e102977-treatment1.xml]

<!DOCTYPE tp:taxon-treatment
  PUBLIC "-//TaxonX//DTD Taxonomic Treatment Publishing DTD v0 20100105//EN" "tax-treatment-NSO.dtd">
<tp:taxon-treatment xmlns:tp="http://www.plazi.org/taxpub"><tp:treatment-meta><mixed-citation publication-type="journal"><person-group><name><surname>Okuda</surname><given-names>Kyosuke</given-names></name><name><surname>Chen</surname><given-names>Zhuo</given-names></name></person-group><article-title>A new synonym of a species of <italic><tp:taxon-name><tp:taxon-name-part taxon-name-part-type="genus" reg="Stachyotropha">Stachyotropha</tp:taxon-name-part></tp:taxon-name></italic> Stål, 1871, a genus of Asian <tp:taxon-name><tp:taxon-name-part taxon-name-part-type="subfamily">Stenopodainae</tp:taxon-name-part></tp:taxon-name> (<tp:taxon-name><tp:taxon-name-part taxon-name-part-type="order">Hemiptera</tp:taxon-name-part></tp:taxon-name>, <tp:taxon-name><tp:taxon-name-part taxon-name-part-type="suborder">Heteroptera</tp:taxon-name-part></tp:taxon-name>, <tp:taxon-name><tp:taxon-name-part taxon-name-part-type="family">Reduviidae</tp:taxon-name-part></tp:taxon-name>)</article-title><source>Biodivers Data J</source><day>11</day><month>04</month><year>2023</year><volume>11</volume><pub-id pub-id-type="doi">10.3897/BDJ.11.e102977</pub-id></mixed-citation></tp:treatment-meta><tp:nomenclature><tp:taxon-name>
            <object-id xmlns:xlink="http://www.w3.org/1999/xlink" content-type="arpha" xlink:type="simple">3DC58D09-40CC-580A-8604-D4335791A4EC</object-id>
            <tp:taxon-name-part taxon-name-part-type="genus">Stachyotropha</tp:taxon-name-part>
          </tp:taxon-name><tp:taxon-authority>Stål, 1871</tp:taxon-authority><tp:nomenclature-citation-list><tp:nomenclature-citation><tp:taxon-name>
                <tp:taxon-name-part taxon-name-part-type="genus" reg="Stachyotropha">Stachyotropha</tp:taxon-name-part>
              </tp:taxon-name><comment> <xref ref-type="bibr" rid="B8051298">Stål (1871)</xref>: 697 (original description); <xref ref-type="bibr" rid="B8059407">Stål (1874)</xref>: 84, 85 (in key, catalogue); <xref ref-type="bibr" rid="B8155535">Lethierry and Severin (1896)</xref>: 81 (catalogue); <xref ref-type="bibr" rid="B8051207">China (1940)</xref>: 210 (in key, fauna of China); <xref ref-type="bibr" rid="B8059437">Hoffmann (1944)</xref>: 5 (catalogue, fauna of China); <xref ref-type="bibr" rid="B8294668">Hsiao (1977)</xref>: 86 (in key, fauna of China); <xref ref-type="bibr" rid="B8051225">Hsiao and Ren (1981)</xref>: 464, 465 (in key, listed, fauna of China); <xref ref-type="bibr" rid="B8294678">Miyamoto and Yasunaga (1989)</xref>: 170 (listed, fauna of Japan); <xref ref-type="bibr" rid="B8051269">Maldonado Capriles (1990)</xref>: 540 (catalogue); <xref ref-type="bibr" rid="B8051285">Putshkov and Putshkov (1996)</xref>: 223 (catalogue, Palearctic); <xref ref-type="bibr" rid="B8051243">Ishikawa and Miyamoto (2012)</xref>: 276, 284 (in key, diagnosis, distribution, fauna of Japan); <xref ref-type="bibr" rid="B8051256">Ishikawa (2016)</xref>: 450 (listed, fauna of Japan).</comment></tp:nomenclature-citation></tp:nomenclature-citation-list></tp:nomenclature><tp:treatment-sec sec-type="Description"><title>Description</title><sec sec-type="Redescription"><title>Redescription</title><p><bold>Macropterous male.</bold> Colouration: Basic colouration pale brown with dark marking on pronotum, hemelytra and abdomen.</p><p>Vestiture: Head, thorax, abdomen, legs and antennae densely covered with short setae. Compound eyes with sparse short setae. Femur with short decumbent setae; tibia and tarsus with suberect setae.</p><p>Structure: Body elongated. Head cylindical, integument granulose; ante-ocular portion longer than postocular portion; lateral side of postocular portion lacking tubercles. Compound eyes spherical, well projected laterad. Ocelli not elevated. Juga (= mandibular plates) strongly produced anteriorly, slightly upwards, slightly shorter than scape (= antennal segment I). Maxillary plates produced anteriorly, straight, approximately half of length of scape. Scape stout, shorter than head; pedicel (= antennal segment II) slender, longer than scape; flagellomeres (= antennal segment III and IV) filiform, shorter than scape. Labium curved; first visible labial segment extend beyond posterior margin of eye, approximately 2 times as long as remaining segments combined.</p><p>Pronotum trapezoidal, integument granulose, longer than humeral width and head length; anterior pronotal lobe with four vague glabrous sulci on disc; anterolateral angles obtuse; posterior angles obtuse with posterior margin projecting backwards and slightly concave at mid-portion.</p><p>Profemur thickened, with erect setae; lateral inner side armed with three long spines and one or two pairs of short spines, outer side armed with three long spines and one or two pairs of short spines; spines produced slightly downwards and occurring alternately on inner and outer sides. Protibia with two pairs of lateral spines produced slightly downwards and occurring alternately; protarsus three-segmented. Mid-femur and hind femur slender, lacking spines; mid-tarsus and hind tarsus three-segmented; third tarsomere longer than remaining segments.</p><p>Abdomen elongate, with lateral margins almost parallel; tergite VII with obliquely angulately truncated inner side, posteromedial margin deeply concave.</p><p><bold>Macropterous female.</bold> Similar to male in general habitus. Abdominal segments II ~ VI with lateral margins almost parallel; segment VII strongly extended backwards, with obliquely angulately truncated inner side, posteromedial margin deeply concave; segment VIII large, transverse; basal half of sternite covered by gonocoxa VIII.</p></sec></tp:treatment-sec><tp:treatment-sec sec-type="Diagnosis"><title>Diagnosis</title><p>In general appearance, this genus resembles <italic><tp:taxon-name><tp:taxon-name-part taxon-name-part-type="genus" reg="Campsocnemis">Campsocnemis</tp:taxon-name-part></tp:taxon-name></italic> Stål, 1871 known from East Asia, but it can be distinguished from the latter by a combination of the following characters: juga as long as or slightly shorter than scape (in <italic><tp:taxon-name><tp:taxon-name-part taxon-name-part-type="genus" reg="Campsocnemis">Campsocnemis</tp:taxon-name-part></tp:taxon-name></italic>, juga obviously shorter than scape); profemur and protibia armed ventrally with two rows of long diverging spines (in <italic><tp:taxon-name><tp:taxon-name-part taxon-name-part-type="genus" reg="Campsocnemis">Campsocnemis</tp:taxon-name-part></tp:taxon-name></italic>, profemur armed with two rows of finely diverging spines, protibia lacking spines).</p></tp:treatment-sec><tp:treatment-sec sec-type="Diversity"><title>Diversity</title><p>The genus <italic><tp:taxon-name><tp:taxon-name-part taxon-name-part-type="genus" reg="Stachyotropha">Stachyotropha</tp:taxon-name-part></tp:taxon-name></italic> previously contained two species distributed in East Asia (<xref ref-type="bibr" rid="B8051269">Maldonado Capriles 1990</xref>). One of them is treated as a junior synonym in this study; thus, the number of species in this genus has become one.</p></tp:treatment-sec><ref-list><ref id="B8051298"><element-citation xmlns:xlink="http://www.w3.org/1999/xlink" publication-type="article" xlink:type="simple"><person-group person-group-type="author"><name name-style="western"><surname>Stål</surname><given-names>C.</given-names></name></person-group><year>1871</year><article-title><tp:taxon-name><tp:taxon-name-part taxon-name-part-type="order">Hemiptera</tp:taxon-name-part></tp:taxon-name> insularum Philippinarum. -Bidrag till Philippinska öarnes Hemipter-fauna.</article-title><source>Öfversigt af Kongl. Vetenskaps-akademiens forhandlingar</source><volume>27</volume><fpage>607</fpage><lpage>776</lpage></element-citation></ref><ref id="B8059407"><element-citation xmlns:xlink="http://www.w3.org/1999/xlink" publication-type="article" xlink:type="simple"><person-group person-group-type="author"><name name-style="western"><surname>Stål</surname><given-names>C.</given-names></name></person-group><year>1874</year><article-title>Enumeratio Hemipterorum. 4</article-title><source>Kongliga. Svenska Vetenskapsakademiens Handlingar</source><volume>12</volume><fpage>1</fpage><lpage>163</lpage></element-citation></ref><ref id="B8155535"><element-citation xmlns:xlink="http://www.w3.org/1999/xlink" publication-type="book" xlink:type="simple"><person-group person-group-type="author"><name name-style="western"><surname>Lethierry</surname><given-names>L.</given-names></name><name name-style="western"><surname>Severin</surname><given-names>G.</given-names></name></person-group><year>1896</year><source>Catalogue Général des Hémiptères. Tome III. Hétéroptères, <tp:taxon-name><tp:taxon-name-part taxon-name-part-type="family">Tingidae</tp:taxon-name-part></tp:taxon-name>, <tp:taxon-name><tp:taxon-name-part taxon-name-part-type="family">Phymatidae</tp:taxon-name-part></tp:taxon-name>, <tp:taxon-name><tp:taxon-name-part taxon-name-part-type="family">Aradidae</tp:taxon-name-part></tp:taxon-name>, <tp:taxon-name><tp:taxon-name-part taxon-name-part-type="family">Hebridae</tp:taxon-name-part></tp:taxon-name>, <tp:taxon-name><tp:taxon-name-part taxon-name-part-type="family">Hydrometridae</tp:taxon-name-part></tp:taxon-name>, <tp:taxon-name><tp:taxon-name-part taxon-name-part-type="family">Henicocephalidae</tp:taxon-name-part></tp:taxon-name>, <tp:taxon-name><tp:taxon-name-part taxon-name-part-type="family">Reduviidae</tp:taxon-name-part></tp:taxon-name>, <tp:taxon-name><tp:taxon-name-part taxon-name-part-type="family">Saldidae</tp:taxon-name-part></tp:taxon-name>, <tp:taxon-name>Apophilidae</tp:taxon-name>, <tp:taxon-name><tp:taxon-name-part taxon-name-part-type="family">Ceratocombidae</tp:taxon-name-part></tp:taxon-name>, <tp:taxon-name><tp:taxon-name-part taxon-name-part-type="family">Cimicidae</tp:taxon-name-part></tp:taxon-name>, <tp:taxon-name><tp:taxon-name-part taxon-name-part-type="family">Anthocoridae</tp:taxon-name-part></tp:taxon-name></source><publisher-name>Friedländer and Fils</publisher-name><publisher-loc>Berlin</publisher-loc><size units="page">275</size></element-citation></ref><ref id="B8051207"><element-citation xmlns:xlink="http://www.w3.org/1999/xlink" publication-type="article" xlink:type="simple"><person-group person-group-type="author"><name name-style="western"><surname>China</surname><given-names>W. E.</given-names></name></person-group><year>1940</year><article-title>Key to the subfamilies and genera of Chinese <tp:taxon-name><tp:taxon-name-part taxon-name-part-type="family">Reduviidae</tp:taxon-name-part></tp:taxon-name> with descriptions of new genera and species</article-title><source>Lingnan Science Journal</source><volume>19</volume><fpage>205</fpage><lpage>255</lpage></element-citation></ref><ref id="B8059437"><element-citation xmlns:xlink="http://www.w3.org/1999/xlink" publication-type="article" xlink:type="simple"><person-group person-group-type="author"><name name-style="western"><surname>Hoffmann</surname><given-names>William Edwin</given-names></name></person-group><year>1944</year><article-title>Catalogue of the <tp:taxon-name><tp:taxon-name-part taxon-name-part-type="family">Reduviidae</tp:taxon-name-part></tp:taxon-name> of China</article-title><source>Lingnan University Science Bulletin</source><volume>10</volume><fpage>3</fpage><lpage>13</lpage></element-citation></ref><ref id="B8294668"><element-citation xmlns:xlink="http://www.w3.org/1999/xlink" publication-type="article" xlink:type="simple"><person-group person-group-type="author"><name name-style="western"><surname>Hsiao</surname><given-names>T. Y.</given-names></name></person-group><year>1977</year><article-title>New and little known species of <tp:taxon-name><tp:taxon-name-part taxon-name-part-type="subfamily">Stenopodainae</tp:taxon-name-part></tp:taxon-name> (<tp:taxon-name><tp:taxon-name-part taxon-name-part-type="suborder">Heteroptera</tp:taxon-name-part></tp:taxon-name>: <tp:taxon-name><tp:taxon-name-part taxon-name-part-type="family">Reduviidae</tp:taxon-name-part></tp:taxon-name>) from China</article-title><source>Acta Entomologica Sinica</source><volume>20</volume><issue>1</issue><fpage>68</fpage><lpage>82</lpage><comment content-type="language">Chineses, English summary</comment></element-citation></ref><ref id="B8051225"><element-citation xmlns:xlink="http://www.w3.org/1999/xlink" publication-type="chapter" xlink:type="simple"><person-group person-group-type="author"><name name-style="western"><surname>Hsiao</surname><given-names>T. Y.</given-names></name><name name-style="western"><surname>Ren</surname><given-names>S. Z.</given-names></name></person-group><year>1981</year><chapter-title>Reduviidae. pp. 390–538, pls. 55–81.</chapter-title><person-group person-group-type="editor"><name name-style="western"><surname>Hsiao</surname><given-names>T. Y.</given-names></name><name name-style="western"><surname>Ren</surname><given-names>S. Z.</given-names></name><name name-style="western"><surname>Zheng</surname><given-names>L. Y.</given-names></name><name name-style="western"><surname>Jing</surname><given-names>H. L.</given-names></name><name name-style="western"><surname>Zou</surname><given-names>H. G.</given-names></name><name name-style="western"><surname>Liu</surname><given-names>S. L.</given-names></name><etal/></person-group><source>A handbook for the determination of the Chinese <tp:taxon-name><tp:taxon-name-part taxon-name-part-type="order">Hemiptera</tp:taxon-name-part></tp:taxon-name>-<tp:taxon-name><tp:taxon-name-part taxon-name-part-type="suborder">Heteroptera</tp:taxon-name-part></tp:taxon-name></source><volume>Vol. 2</volume><publisher-name>Science Press</publisher-name><publisher-loc>Beijing</publisher-loc><size units="page">654</size><comment content-type="language">Chinese, English summary</comment></element-citation></ref><ref id="B8294678"><element-citation xmlns:xlink="http://www.w3.org/1999/xlink" publication-type="chapter" xlink:type="simple"><person-group person-group-type="author"><name name-style="western"><surname>Miyamoto</surname><given-names>S.</given-names></name><name name-style="western"><surname>Yasunaga</surname><given-names>T.</given-names></name></person-group><year>1989</year><chapter-title>Hemiptera, Heteroptera</chapter-title><person-group person-group-type="editor"><name name-style="western"><surname>Hirashima</surname><given-names>Y.</given-names></name></person-group><source>A check list of Japanese insects 1</source><publisher-name>EntomologicalLaboratory, Faculty of Agriculture, Kyushu University</publisher-name><publisher-loc>Fukuoka</publisher-loc><size units="page">151-188</size><comment content-type="language">Japanese</comment></element-citation></ref><ref id="B8051269"><element-citation xmlns:xlink="http://www.w3.org/1999/xlink" publication-type="book" xlink:type="simple"><person-group person-group-type="author"><name name-style="western"><surname>Maldonado Capriles</surname><given-names>J.</given-names></name></person-group><year>1990</year><source>Systematic catalogue of the <tp:taxon-name><tp:taxon-name-part taxon-name-part-type="family">Reduviidae</tp:taxon-name-part></tp:taxon-name> of the world (<tp:taxon-name><tp:taxon-name-part taxon-name-part-type="class">Insecta</tp:taxon-name-part></tp:taxon-name>: <tp:taxon-name><tp:taxon-name-part taxon-name-part-type="suborder">Heteroptera</tp:taxon-name-part></tp:taxon-name>).</source><publisher-name>Caribbean Journal of Science, Special ed.</publisher-name><size units="page">694</size></element-citation></ref><ref id="B8051285"><element-citation xmlns:xlink="http://www.w3.org/1999/xlink" publication-type="chapter" xlink:type="simple"><person-group person-group-type="author"><name name-style="western"><surname>Putshkov</surname><given-names>P. V.</given-names></name><name name-style="western"><surname>Putshkov</surname><given-names>V. G.</given-names></name></person-group><year>1996</year><chapter-title>Family Reduviidae Latreille, 1807 – assassin-bugs.</chapter-title><person-group person-group-type="editor"><name name-style="western"><surname>Aukema</surname><given-names>B.</given-names></name><name name-style="western"><surname>Rieger</surname><given-names>C.</given-names></name></person-group><source>Catalogue of the <tp:taxon-name><tp:taxon-name-part taxon-name-part-type="suborder">Heteroptera</tp:taxon-name-part></tp:taxon-name> of the Palaearctic Region: <tp:taxon-name>Chimicomorpha</tp:taxon-name> I</source><volume>Vol. 2</volume><publisher-name>Netherlands Entomological Society</publisher-name><size units="page">361</size></element-citation></ref><ref id="B8051243"><element-citation xmlns:xlink="http://www.w3.org/1999/xlink" publication-type="chapter" xlink:type="simple"><person-group person-group-type="author"><name name-style="western"><surname>Ishikawa</surname><given-names>T.</given-names></name><name name-style="western"><surname>Miyamoto</surname><given-names>S.</given-names></name></person-group><year>2012</year><chapter-title>Family Reduviidae Latreille, 1807.</chapter-title><person-group person-group-type="editor"><name name-style="western"><surname>Ishikawa</surname><given-names>T.</given-names></name><name name-style="western"><surname>Takai</surname><given-names>M.</given-names></name><name name-style="western"><surname>Yasunaga</surname><given-names>T.</given-names></name></person-group><source>A field guide to Japanese bugs. Terrestrial heteropterans III</source><publisher-name>Zenkoku Noson Kyoiku Kyokai</publisher-name><publisher-loc>Tokyo</publisher-loc><size units="page">573</size><comment content-type="language">Japanese</comment></element-citation></ref><ref id="B8051256"><element-citation xmlns:xlink="http://www.w3.org/1999/xlink" publication-type="chapter" xlink:type="simple"><person-group person-group-type="author"><name name-style="western"><surname>Ishikawa</surname><given-names>T.</given-names></name></person-group><year>2016</year><chapter-title>Family of Reduviidae. pp. 439–452.</chapter-title><person-group person-group-type="editor"><name name-style="western"><surname>Hayashi</surname><given-names>M.</given-names></name><name name-style="western"><surname>Tomokuni</surname><given-names>M.</given-names></name><name name-style="western"><surname>Yoshizawa</surname><given-names>K.</given-names></name><name name-style="western"><surname>Ishikawa</surname><given-names>T.</given-names></name></person-group><source>Catalogue of the insects of Japan. Vol. 4. <tp:taxon-name><tp:taxon-name-part taxon-name-part-type="superorder">Paraneoptera</tp:taxon-name-part></tp:taxon-name>.</source><publisher-name>Touka-shobo</publisher-name><publisher-loc>Fukuoka</publisher-loc><comment content-type="language">Japanese</comment></element-citation></ref></ref-list></tp:taxon-treatment>
